# Supplementary material for: Neuroprotective Effects of Curcumin in Methamphetamine-Induced Toxicity
Source: Molecules. 2021 Apr 24;26(9):2493. doi: 10.3390/molecules26092493 (PMC8123176; doi:10.3390/molecules26092493)
Supplement: Supplementary file 1 [file molecules-26-02493-s001.zip]

Archive with 1 entries (1 files):
- molecules-1166464-supplementary.pdf
